# Supplementary material for: S-Adenosylmethionine (SAMe) for Liver Health: A Systematic Review
Source: Nutrients. 2024 Oct 28;16(21):3668. doi: 10.3390/nu16213668 (PMC11547595; doi:10.3390/nu16213668)
Supplement: Supplementary file 1 [file nutrients-16-03668-s001.zip]

Archive with 1 entries (1 files):
- nutrients-3280887-supplementary.pdf
